# Supplementary material for: High-throughput gene-expression quantification of grapevine defense responses in the field using microfluidic dynamic arrays
Source: BMC Genomics. 2016 Nov 22;17:957. doi: 10.1186/s12864-016-3304-z (PMC5120521; doi:10.1186/s12864-016-3304-z)
Supplement: Additional file 2: — Protein sequence homology/orthology between Vitis and Arabidopsis and/or Malus domestica - Solanum lycopersicum - Nicotania tabaccum. (XLSX 18 kb) [file 12864_2016_3304_MOESM2_ESM.xlsx]

## Sheet: Feuil1
	Gene Functions	Gene Names	N° accession Vitis vinifera	N° accession Arabidopsis thaliana	N° accession Malus domestica (M. d) - Solanum lycopersicum (S. l) - Nicotania tabaccum (N. t)	Protein Sequence Homologies (%)
Reference genes	serine/threonine-protein phosphatase 2A	PP2A	XM_002276144	AT1G13320		89
	SAND family protein (endocytosis)	SAND	XM_002285134	AT2G28390		70
	Pentatricopeptide repeat-containing protein	Unknown	XM_002274855	AT1G62930		43
	UBIQUITIN CONJUGATING ENZYME 9	UBC9	XM_002274238	AT4G27960		96
	TIP41-like protein	TIP41	XM_002270674	AT4G34270		70
	catalytic thioredoxin-like protein 4A	THIORYLS8	XM_002283586	AT5G08290		99
PR proteins	PR1 Unknown function	PR1	AJ536326		AF507974.1 (M. d)	67
		PR1 bis	XM_002273752.1			68
	Beta-1,3-glucanase	GLU	AF239617		AF494404 (M. d)	67
		PR2	XM_002277475			59
	Chitin binding Chitinases type I, II	PR4	XM_002264684.1		CN877594 (M. d)	71
		PR4bis	XM_002264611.1			74
	Thaumatin-like / Osmotin	PR5	XM_002282928.1	AT1G2003		21
		PR5bis	XM_002282874.1			19
	proteinase inhibitor	PIN	XM_002284418			51
		PR6	XM_002277772	AT2G38870		45
		PR6bis	XM_002280597.1			56
	subtilisin-like endoprotease	PR7	XM_002275416.1		X95270 (S. l)	58
		PR7 bis	XM_002275435.1			57
	Chitinase type III	CHIT3	Z68123		DQ318214 (M. d)	62
		PR8	XM_002276329			63
	Lignin-forming peroxidase	POX	XM_002285687.1			26
		PER	XM_002274762.1			28
		PR9-b	XM_002285613.1		CN928974 (M. d)	23
	Chitinase type I	PR11	XM_002270543.1		X77110 (N. t)	60
	Defensin	PR12	XM_002281153		AAM2791 (Helianthus annuus)	31
	Lipid Transfert Protein	PR14	XM_002271080	AT2G38540	CV656658 (M. d)	48 - 44
		PR 14bis	XM_002270934			53 - 36
	Germin like Protein- Oxalate oxidase	PR15	XM_002284176.1		GO500607 (M. d)	72
Secondary metabolites biosynthesis	Chalcone Synthase	CHS	X75969.1		AF494401 (M. d)	89
		CHS2	XM_002276885.1			89
	Chalcone Isomérase	CHI	X75963	AT3G55120		64
		CHI2	XM_002280122			30
	Dihydro Flavonol Reductase	DFR	XM_002281822.1		AF494390 (M. d)	80
	Polyphenol Oxidase	PPO	XM_002275806.1		L29450 (M. d)	67
	3-hydroxy-3-methylglutaryl Coenzyme A reductase	HMGR	XM_002275791.1		AY043490 (M. d)	75
	Farnesyl Pyrophosphate Synthase	FPPS	XM_002272605.1		AY083165 (M. d)	83
	(E,E)-alpha-farnesene synthase	FAR	XM_002281343.1	At.44857	AY787639.1 (M. d)	43 - 45
		FAR2	XM_002264969.1			24 - 24
	Flavanone-3-hydroxylase	F3H	X75965.1	AT5G24530		34
		F3H bis	XM_002275553.1 / XM_002275527.1			34
Indole pathways	Antranilate Synthase	ANTS	XM_002281597.2	AT3G55870		22
	Chorismate Synthase	CHORS	FJ604855	AT5G10870		20
		CHORS2	XM_002282263			18
Redox status	Glutathione S-transferase	GST1	AY156048.1	AT-gstu25		58
		GST2	AY156049			19
		GST3	XM_002283178			21
		GST4	XM_002271673			18
		GST5	XM_002283173			23
Lipoxy-genases	Lipoxygenase 13	LOX2	XM_002285538			69
		LOX3	XM_002284499.2		KC706494.1 (M. d)	46
		LOX4	XM_002280615.1			46
cell wall reinforcement	Alliinase	Alli	XM_002265837.1	AT1G34040	AY347795 (M. d)	60 - 70
		Alli2	XM_002266017.1			52 - 73
	Ascorbate peroxidase	APOX	XM_002284731.1	At.47584	CN928974 (M. d)	85 - 83
		APOX2	XM_002278245.1			62 - 66
	Glycosyl transferase (Coniferyl alcohol glucosyl transferase)	CAGT	XM_002273320.1	AT3G16520		32
		CAGT2	XM_002276999.1			25
	Callose Synthase	CALS	AJ430780.1			33 - nd
		CALS2	XM_002283262 (CS like 12)	AT5G13000	FN395072.1 (M. d)	87 - 80
		CALS3	XM_002285608.1 (CS like-10)			46 - 46
	Pectin methyl esterase	PECT1	XM_002275783.2	AT3G10720		36
		PECT2	XM_002283905.1			34
	CAD Cinnamyl alcool dehydrogenase	CAD	XM_002285332.1	AT1G09480	AF053084 (M. d)	55 - 83
		CAD2	XM_002268086.1			57 - 67
Signaling	Allene Oxide Synthase	AOS1	XM_002281190.1	X92510		55
	Lipase 3 / enhanced disease susceptibility 1	EDS1a	XM_002281059.1			19
		EDS1b	XM_002281871.1	AT3G48080		23
		EDS1c	XM_002275822.1			16
	JAR = Jasmonate resistant 1	JAR	XM_002283193.1			85 - 17
		JAR2	XM_002280702.1	AT5G54510		37 - 19
		JAR3	XM_002268242.1	AT2G46310		61 - 17
	ACCO 1	ACO1	XM_002273394.1			77 - 81
		ACO1b	XM_002275305.1 / XM_002275284.1	AT1G05010	AB086888 (M. d)	76 - 81
		ACC	AY211549			75 - 80
	EIN3-BINDING F BOX PROTEIN 1	EIN3	XM_002285090.1		CV082047 (M. d)	63
		EIN3bis	XM_002285213.1			73
