# Supplementary material for: High-throughput gene-expression quantification of grapevine defense responses in the field using microfluidic dynamic arrays
Source: BMC Genomics. 2016 Nov 22;17:957. doi: 10.1186/s12864-016-3304-z (PMC5120521; doi:10.1186/s12864-016-3304-z)
Supplement: Additional file 4: — Relative expression data set of defense-related gene obtained in classical qPCR system (Stratagene) and in Biomark® system analyzed during this study. (XLSX 48 kb) [file 12864_2016_3304_MOESM4_ESM.xlsx]

## Sheet: Feuil1
traitements	methode	modes	PAL	STS	PR1	PR10	CHI	CHS	CHIT3	CHIT4	PGIP	GLU	PIN	LOX	LDOX	GST	ACC	ANTS	CHORM	CHORS	F3H	CALS	PER	CAGT
T	class	Tclass	1.00812	1.1607	0.782773	0.885768	0.913831	1.00928	1.10063	1.05458	0.815072	1.02574	0.937354	0.963707	0.812252	0.949342	1.00116	0.842842	1.00463	1.0293	0.893992	1.1607	1.05702	1.0693
T	class	Tclass	0.856584	0.949342	0.681444	0.586417	0.843816	0.881684	0.863539	0.82169	1	0.715323	0.761368	1.08799	0.907519	0.962594	0.796456	0.978289	1.03288	0.950439	0.814131	0.962594	0.888843	1.00116
T	class	Tclass	1.1487	0.78187	2.39496	2.17347	1.41912	1.11342	0.955945	1.09429	1.50525	1.32869	1.49485	0.989657	1.67018	1.15269	1.25266	1.43893	0.959264	0.993092	1.53688	0.771105	1.00696	0.873573
B	class	Bclass	1.81714	1.95206	13.8486	2.44528	1.06437	1.29086	3.63847	2.30804	1.38511	2.34838	0.581023	2.11648	0.993092	0.798298	1.37713	1.10829	1.14208	0.785491	0.6846	0.76313	1.08673	2.05148
B	class	Bclass	1.42076	2.34567	4.58419	1.64148	0.989657	1.00928	2.30271	1.46071	0.923382	1.50177	0.660517	1.9816	1.19748	0.837987	1.24114	1.36446	1.34879	1.11085	1.02337	1.03526	0.96929	1.70133
B	class	Bclass	1.44894	1.6644	18.0009	1.10957	0.849685	0.982821	1.28343	1.08298	1.02811	1.26576	0.421908	2.2974	0.82645	0.313166	0.904379	1.38992	0.936272	0.873573	0.907519	1.06069	1.16473	2.89788
F	class	Fclass	1.17827	1.08673	1.2283	0.560583	0.820742	1.29086	0.733736	0.422396	1.42405	0.4954	0.579013	1.05824	0.888843	1.43396	0.987373	0.66128	0.830278	0.771997	0.893992	0.823591	0.742262	1.11471
F	class	Fclass	1.0656	1.68179	1.29385	0.787308	1.20581	1.20442	1.28639	0.758734	1.03526	1.00116	0.761368	1.62076	1.36131	1.06807	0.97716	1.11987	4.94615e-05	1.15803	1.17148	1.35191	1.01045	1.51747
T	Flui	TFlui	0.944049	0.811564	0.472944	1.03169	0.980848	1.12719	0.728329	1.07086	0.982495	1.25131	1.07031	0.910994	1.15056	1.00653	1.17846	1.00112	1.04668	0.981619	1.13367	0.936166	1.1393	0.590366
T	Flui	TFlui	0.993206	1.09282	1.84443	1.02831	0.890473	0.959434	1.39477	0.845786	0.75542	0.885114	0.937348	1.12893	0.861683	1.05091	0.966316	0.881624	0.894012	1.04333	0.946217	1.18795	0.88909	1.21159
T	Flui	TFlui	1.06651	1.12754	1.14638	0.942601	1.14493	0.924675	0.984398	1.1041	1.34735	0.902895	0.996757	0.972338	1.00866	0.94538	0.878146	1.133	1.06866	0.976421	0.932228	0.899183	0.987225	1.39806
B	Flui	BFlui	3.02974	2.01275	1.38865	0.587275	0.563186	0.723421	1.29734	1.12441	0.79842	1.2152	0.543373	1.59009	0.575461	0.250407	0.806379	0.954625	0.867632	0.968592	0.5421	1.36043	1.36291	1.95631
B	Flui	BFlui	3.04304	1.7431	1.90491	0.618655	0.685584	0.843361	3.15518	1.32098	0.741971	2.50605	0.285143	1.73405	0.724763	0.346761	1.26354	0.988931	1.01622	1.07569	0.761997	1.14622	1.25643	1.0753
B	Flui	BFlui	3.45141	2.58458	1.26031	0.558828	0.891705	1.13698	2.38436	1.38157	1.13154	1.58642	0.692188	1.93221	0.741097	0.743421	1.02778	1.14333	1.33271	1.17139	0.712422	1.15929	1.3592	1.38965
F	Flui	FFlui	1.46572	1.3183	2.19601	1.26156	0.917694	1.23669	1.53407	0.803973	2.04888	0.89488	1.49174	1.38914	1.04915	2.55487	0.718514	1.12621	1.03343	0.923652	1.09529	0.80067	0.946075	1.9357
F	Flui	FFlui	1.94448	1.64571	0.548258	0.557537	0.781133	1.14434	0.977378	0.663732	1.27329	0.851802	0.786781	1.31526	0.94327	0.871047	0.772855	0.827341	0.847108	0.983356	0.816934	1.33233	1.025	1.08418
F	Flui	FFlui	1.26486	1.33429	0.253892	0.910144	0.615361	1.02423	0.713411	1.00711	0.965382	1.0242	0.756316	0.993303	0.719399	1.06876	0.735779	0.820229	1.04473	0.858574	0.686759	0.960448	1.34227	0.635292
